# Supplementary material for: Arousal and Subjective Significance Shapes Stimuli Interpretation across Warmth Vs. Competence Dimensions
Source: Curr Psychol. 2017 Jan 14;37(4):716–25. doi: 10.1007/s12144-016-9553-9 (PMC6208855; doi:10.1007/s12144-016-9553-9)
Supplement: Supplementary file 1 — (XLSX 20 kb) [file 12144_2016_9553_MOESM1_ESM.xlsx]

## Sheet: Arkusz1
Polish word	English translation	Experimental group	arousal category	significance category	Arousal M	Significance M	Valence M	Concreteness M	Frequency of appearance	Number of Letters	Direct associations in Warmth- competence
akcent	accent	2	2	1	3.58	3.06	5.58	4.66	1076	6	3.19
alarm	alert / alarm	9	3	3	4.48	4.8	4.16	3.42	1646	5	2.37
arka	ark	4	1	2	3.08	3.32	5.74	3.08	138	4	3.03
aspekt	aspect	1	1	1	2.84	3.48	5.3	6.18	555	6	2.59
Biblia	Bible	8	2	3	3.52	5	5.68	3	378	6	3.61
bieganie	running	6	3	2	4.66	4.04	5.94	3.24	90	8	3.02
budżet	budget	8	2	3	4.3	4.34	5.32	3.48	243	6	2.05
bufor	buffer	2	2	1	3.47	2.78	5.2	3.88	42	5	2.46
buntownik	rebel	9	3	3	5.54	4.86	4.8	4.24	101	9	3.2
burza	storm	9	3	3	5.3	4.48	4.86	3.06	3238	5	3.53
car	tsar	3	3	1	4.56	2.36	4.82	2.64	1073	3	2.05
chrzest	baptism	5	2	2	3.74	3.78	5.72	4.9	309	7	3.54
czyn	deed	7	1	3	3.44	5.04	5.66	4.96	1709	4	2.9
dokument	document	7	1	3	3.22	4.48	5.3	3	1863	8	2.03
doping	doping	6	3	2	5.18	3.3	5.24	4.46	23	6	2.81
duch	spirit	6	3	2	4.76	3.24	4.16	5.46	5226	4	3.31
dystans	distance	8	2	3	3.58	4.44	4.84	4.68	1461	7	2.66
dziewica	virgin	6	3	2	5	4.18	6.18	3.38	446	8	3.83
echo	echo	1	1	1	3.42	3.14	5.64	4.08	2696	4	3.24
ekstrawertyk	extrovert	9	3	3	5.17	4.59	5.28	5.64	6	12	3.66
emerytura	pension	7	1	3	3.42	4.36	4.9	4.18	45	9	2.49
firma	business	8	2	3	3.82	4.32	5.66	3.06	1505	5	1.85
fundusz	fund	4	1	2	3.18	3.6	5.72	4.22	308	7	2.08
galop	gallop	3	3	1	4.56	2.54	5.76	3.62	252	5	2.97
gamma	gamma	4	1	2	3.06	3.3	5.12	4.73	232	5	2.64
geniusz	genius	9	3	3	4.76	5.42	7.22	5.5	936	7	2.19
gleba	soil	4	1	2	3.18	3.34	4.94	2.36	228	5	2.83
głębia	profundity	8	2	3	3.74	4.36	5.26	5.48	243	6	3.5
godzina	hour	7	1	3	3.14	4.5	5.16	5.1	4687	7	2.37
gromada	troop	2	2	1	3.9	2.78	5.4	3.36	1175	7	3.49
grupa	group	5	2	2	3.9	3.9	5.84	3.32	5460	5	3.39
harem	harem	3	3	1	4.74	2.86	5.14	3.75	111	5	3.24
hazard	gamble	3	3	1	5.3	3.16	3.96	4.04	292	6	2.83
hrabia	count	2	2	1	3.58	2.92	5.32	3.28	5345	6	2.34
imam	imam	2	2	1	3.59	2.85	5	4.14	130	4	2.69
interes	business	5	2	2	4.36	3.92	5.86	4.82	3421	7	1.79
istota	being	7	1	3	3.26	5.02	5.5	4.76	4054	6	3.73
jazda	ride	5	2	2	4.2	3.62	5.82	3.44	2101	5	2.66
jednostka	unit	7	1	3	3	4.6	5.02	4.08	919	9	2.76
karykatura	pamphlet / caricature	3	3	1	4.2	2.5	5.56	3.88	131	10	3.14
kawałek	chunk	4	1	2	2.94	3.52	5.16	3.65	8697	7	2.59
klan	clan	1	1	1	3.24	2.7	5.26	3.6	539	4	3.32
kolor	color	4	1	2	3.4	3.7	6.04	4.88	3616	5	3.81
koszary	barracks	3	3	1	4.72	2.82	4.44	2.96	384	7	2.31
krok	step	7	1	3	2.96	4.3	5.68	3.14	12259	4	2.53
kryminał	thriller / jail	3	3	1	5.06	3.28	4.88	3.54	111	8	2.92
labirynt	maze	6	3	2	4.52	3.68	5.16	3.2	1031	8	2.49
laik	layman	4	1	2	3.24	3.5	4.43	5.02	52	4	2.63
lekarstwo	medicine	8	2	3	3.52	4.98	5.4	2.88	1126	9	2.51
lekcja	lesson	7	1	3	3.24	4.7	4.98	3.78	575	6	2.14
lesbijka	lesbian	6	3	2	5.06	3.88	4.76	3.96	26	8	3.8
loteria	lottery	2	2	1	4.1	3.12	5.76	3.46	56	7	2.75
majątek	fortune	9	3	3	5.04	5.28	6.54	4.02	2861	7	2.02
maniak	maniac	9	3	3	4.92	4.34	4.3	5.2	212	6	2.95
marszałek	marshal	2	2	1	4.32	3.2	5.1	2.84	1315	9	1.75
mgiełka	haze	4	1	2	2.88	3.28	5.88	2.82	494	7	3.63
mieszkaniec	inhabitant	4	1	2	3.18	3.46	5.38	2.78	602	11	3.25
mila	mile	1	1	1	2.86	2.66	5.46	3.96	781	4	2.39
milczenie	silence	4	1	2	3.26	4.31	4.6	4.92	5840	9	3.32
młodzież	youth	6	3	2	4.66	3.98	5.68	3.4	1703	8	3.59
mrok	gloom	6	3	2	4.48	4.06	4.18	4.24	3909	4	3.17
mrugnięcie	wink	5	2	2	3.46	3.6	5.78	3.56	92	10	3.54
mutacja	mutation	6	3	2	4.64	3.3	4.42	4.34	100	7	2.75
namiot	tent	1	1	1	3.56	2.92	6.24	2.04	1206	6	2.93
nawyk	habit	8	2	3	3.74	4.46	4.88	5.64	367	5	2.93
obserwowanie	observation	8	2	3	3.56	4.28	5.42	4.84	219	12	2.64
odcień	tint	2	2	1	3.48	3.14	5.52	4.8	1024	6	3.69
ogień	fire	9	3	3	4.8	5.04	5.46	2.8	11105	5	3.93
olbrzym	giant	2	2	1	4.04	2.7	4.98	3.24	1495	7	2.86
orbitowanie	orbit	1	1	1	3.9	2.7	5.22	4.72	2	11	2.49
orgia	orgy	6	3	2	5.82	3.48	4.9	4.3	108	5	3.97
osoba	person	7	1	3	3.72	5.16	5.82	3.72	5460	5	3.69
parada	parade	3	3	1	4.08	2.76	5.64	3.42	190	6	3.17
pasmo	band	1	1	1	3.14	3.02	5.38	3.54	1104	5	2.51
pauza	pause	1	1	1	3.08	3.12	5.04	4.92	552	5	2.78
plemię	tribe	2	2	1	3.92	3.14	5.32	3.66	1018	6	3.22
płomień	flame	9	3	3	4.9	4.3	5.92	3.08	2856	7	4.14
poezja	poetry	7	1	3	2.78	4.48	6.06	5.08	955	6	3.88
poganin	heathen	2	2	1	3.66	2.94	4.64	5.1	95	7	3.2
pokaz	show	5	2	2	3.88	3.7	5.74	4.12	1035	5	2.73
połysk	shine	4	1	2	3.28	3.2	5.8	3.9	407	6	3.1
poprawka	amendment	9	3	3	4.52	4.46	3.9	4.16	121	8	2.25
posag	dowry	5	2	2	3.68	3.26	5.58	2.71	332	5	3.02
posiadacz	possessor	5	2	2	3.88	3.64	5.82	4.28	212	9	2.12
powieść	novel	5	2	2	3.5	3.96	6.08	3.88	2552	7	3.36
północ	north	4	1	2	3.37	4.16	5.76	4.68	6813	6	2.9
praca	labor	8	2	3	4.12	5.74	5.9	4.1	6395	5	1.75
prasowanie	ironing	1	1	1	3.2	3.04	4.84	3.36	23	10	2.86
profesor	profesor	8	2	3	4.14	4.74	5.86	3.16	8262	8	1.88
promieniowanie	radiation	6	3	2	4.66	3.76	4.24	4.32	705	14	2.9
próba	attempt	5	2	2	3.76	4.12	5.3	4.9	2756	5	2.69
rzemiosło	craft	4	1	2	3.36	3.58	5.6	4.5	336	9	2.1
sabat	Sabbath	2	2	1	4.1	2.71	4.56	5.12	913	5	3.22
saga	saga	4	1	2	3.12	3.32	5.56	4.2	770	4	3.27
salwa	salvo	3	3	1	4.7	2.74	5.56	3.51	332	5	2.68
seria	series	1	1	1	3.26	2.84	5.28	4.7	1180	5	2.47
sesja	session	9	3	3	5.06	4.54	3.76	4.34	253	5	2.2
sfinks	sphinx	1	1	1	3	2.42	5.62	3.26	176	6	2.76
singiel	single	7	1	3	3.84	4.1	4.88	3.74	6	7	3.39
sługa	servant	2	2	1	3.72	3.2	4.32	3.58	1668	5	2.25
smok	dragon	3	3	1	4.58	2.8	5.66	4.18	3438	4	3.36
smuga	streak	1	1	1	3.32	3.12	4.82	3.3	931	5	3.19
sprint	sprint	6	3	2	4.54	3.28	5.68	3.64	38	6	2.78
strzał	shot	3	3	1	5.04	3.94	4.56	3.14	3675	6	2.31
swada	zest	5	2	2	3.68	3.51	4.77	5	19	5	3.02
szaleństwo	craze	3	3	1	6.28	4.48	5.66	6.48	2654	10	3.88
szczegół	detail	8	2	3	3.5	4.48	5.44	4.74	1358	8	2.54
szlachta	nobility	2	2	1	4.08	2.78	5.46	3.9	811	8	2.31
tenor	tenor	1	1	1	3.32	2.18	5.44	3.6	353	5	2.97
trasa	route	4	1	2	3.42	3.84	5.5	3.04	477	5	2.41
turbo	turbo	6	3	2	5.06	3.78	5.76	5.33	30	5	2.46
ulewa	downpour	5	2	2	4	3.46	4.18	2.74	495	5	3.2
uwaga	note	8	2	3	4.42	5.02	4.88	5.6	3261	5	2.42
waga	weight	5	2	2	3.7	3.8	4.72	3.06	429	4	2.81
wampir	vampire	3	3	1	4.9	3	4.52	4.42	701	6	3.05
wersja	version	1	1	1	2.86	2.58	5.22	5.38	965	6	2.22
wojsko	army	6	3	2	4.96	4.16	4.94	2.9	2893	6	1.88
wolt	volt	3	3	1	4.31	2.41	5.08	4.44	40	4	2.47
woń	odor	7	1	3	3.26	4.2	5.44	3.76	2810	3	3.78
wpływ	influence	8	2	3	3.8	4.47	5.28	5.32	3586	5	2.68
wygląd	appearance	8	2	3	4.32	4.66	5.82	4.58	4185	6	3.53
wykonywanie	implementing	7	1	3	3.28	4.4	5.26	4.96	243	11	2.29
wyłom	breach	2	2	1	4.02	3.06	4.42	3.2	278	5	2.44
wymiana	exchange	8	2	3	3.68	4.3	5.45	4.46	792	7	2.76
wynik	result	9	3	3	4.6	5.16	5.52	4.58	1919	5	2.14
wysiłek	effort	9	3	3	5.14	5.1	5.26	4.52	2024	7	2.53
wyścig	race	6	3	2	4.7	3.94	5.28	3.58	455	6	2.39
zadatki	smack	5	2	2	3.8	3.68	5.32	5.34	94	7	2.36
zasada	rule	7	1	3	3.16	4.58	5.4	5.38	1241	6	2.27
zaułek	alley	5	2	2	4.28	3.64	4.24	2.98	444	6	2.64
zdanie	sentence/sense	7	1	3	3.3	4.4	5.7	4.52	7177	6	2.64
zero	zero	1	1	1	3	3.12	4.02	4.42	1693	4	2.37
zombie	zombie	3	3	1	4.8	2.36	3.94	4.58	185	6	3.07
zwycięzca	winner	9	3	3	5.56	5.86	7.42	5.24	336	9	2.08
